# Supplementary material for: Analyses of Contact Networks of Community Dogs on a University Campus in Nakhon Pathom, Thailand
Source: Vet Sci. 2021 Nov 30;8(12):299. doi: 10.3390/vetsci8120299 (PMC8704209; doi:10.3390/vetsci8120299)
Supplement: Supplementary file 1 [file vetsci-08-00299-s001.zip]

Archive with 3 entries (3 files):
- Figure S1.pdf
- Figure S2.tiff
- Table_S1.pdf
